# Supplementary material for: Statin-mediated reduction in mitochondrial cholesterol primes an anti-inflammatory response in macrophages by upregulating Jmjd3
Source: eLife. 2024 Apr 11;13:e85964. doi: 10.7554/eLife.85964 (PMC11186637; doi:10.7554/eLife.85964)
Supplement: Figure 1—source data 2. [file elife-85964-fig1-data2.zip]

Archive with 14 entries (13 files):
- Fig1 C e source data/
- __MACOSX/._Fig1 C e source data
- Fig1 C e source data/actin.png
- __MACOSX/Fig1 C e source data/._actin.png
- Fig1 C e source data/pCreb.png
- __MACOSX/Fig1 C e source data/._pCreb.png
- Fig1 C e source data/pCreb marked.png
- __MACOSX/Fig1 C e source data/._pCreb marked.png
- Fig1 C e source data/actin marked.png
- __MACOSX/Fig1 C e source data/._actin marked.png
- Fig1 C e source data/H3K27me3.png
- __MACOSX/Fig1 C e source data/._H3K27me3.png
- Fig1 C e source data/H3K27me3 marked.png
- __MACOSX/Fig1 C e source data/._H3K27me3 marked.png
