# Supplementary material for: Statin-mediated reduction in mitochondrial cholesterol primes an anti-inflammatory response in macrophages by upregulating Jmjd3
Source: eLife. 2024 Apr 11;13:e85964. doi: 10.7554/eLife.85964 (PMC11186637; doi:10.7554/eLife.85964)
Supplement: Figure 1—figure supplement 3—source data 1. [file elife-85964-fig1-figsupp3-data1.zip]

Archive with 6 entries (6 files):
- actin marked.png
- actin.png
- H3K27me3 marked.png
- H3K27me3.png
- pCreb marked.png
- pCreb.png
